# Supplementary material for: What We Know about the Long-Term Risks of Hysterectomy for Benign Indication—A Systematic Review
Source: J Clin Med. 2021 Nov 16;10(22):5335. doi: 10.3390/jcm10225335 (PMC8622061; doi:10.3390/jcm10225335)
Supplement: Supplementary file 1 [file jcm-10-05335-s001.zip]

Archive with 1 entries (1 files):
- jcm-1327540-supplementary.pdf
